# Supplementary material for: mGluR5 Is Substitutable for mGluR1 in Cerebellar Purkinje Cells for Motor Coordination, Developmental Synapse Elimination, and Motor Learning
Source: Cells. 2022 Jun 23;11(13):2004. doi: 10.3390/cells11132004 (PMC9265771; doi:10.3390/cells11132004)
Supplement: Supplementary file 1 [file cells-11-02004-s001.zip]

Archive with 1 entries (1 files):
- cells-1757124-supplementary.pdf
